# Supplementary material for: Neonatal hearing screening among high-risk newborns in Northwestern Nigeria
Source: PeerJ. 2025 Sep 12;13:e20002. doi: 10.7717/peerj.20002 (PMC12435327; doi:10.7717/peerj.20002)
Supplement: Supplemental Information 2 [file peerj-13-20002-s002.csv]

SN	Gender	Age_days	GA_Weeks	Delivery	BirthWeight	ReasonForAdmission	NeonatalSepsis	FamilyHearingLoss	BirthAsphyxia	LBW	Premature	HeadInjury	MothersAge	InfectPreg	ComobPreg	OtotoxicDrugPreg	CONSANGUINITY	ConcernAboutHearing	OAELEFTEAR	OAERIGHTEAR	ABRLEFTEAR	ABRRIGHTEAR
1	Female	18	36	Spontaneous Vaginal Delivery	2	Cold	No	No	No	Yes	No	No	37	No	Yes	No	No	No	Pass	Pass	Pass	Pass
2	Male	23	36	Spontaneous Vaginal Delivery	2.2	Cold	No	No	No	Yes	No	No	30	No	No	No	No	No	Fail	Fail	Fail	Fail
3	Male	19	36	Spontaneous Vaginal Delivery	2.2	Cold	No	No	No	Yes	No	No	28	No	No	No	No	No	Pass	Pass	Pass	Pass
4	Male	1	36	Spontaneous Vaginal Delivery	2.5	Birth Asphyxia	No	No	Yes	No	No	No	24	No	No	No	No	No	Pass	Pass	Pass	Pass
5	Female	1	36	Spontaneous Vaginal Delivery	2.5	Neonatal Jaundice + Prolonged Mechanical Ventilation	Yes	No	No	No	No	No	23	No	No	No	No	No	Pass	Pass	Pass	Pass
6	Male	4	30	Spontaneous Vaginal Delivery	1	Convulsions	No	No	No	Yes	Yes	No	28	No	No	No	No	No	Pass	Pass	Pass	Pass
7	Female	18	28	Spontaneous Vaginal Delivery	1	Neonatal Jaundice	No	No	No	Yes	Yes	No	40	No	No	No	No	No	Fail	Fail	Fail	Fail
8	Female	11	30	Spontaneous Vaginal Delivery	1	Neonatal Jaundice	No	No	No	Yes	Yes	No	26	No	No	No	No	No	Pass	Pass	Pass	Pass
9	Male	8	32	Caesarean Section	1.8	Neonatal Jaundice + Prolonged Mechanical Ventilation	No	No	No	Yes	Yes	No	29	No	No	No	No	No	Fail	Fail	Fail	Fail
10	Male	19	36	Spontaneous Vaginal Delivery	2.6	None	No	No	No	No	No	No	20	No	No	No	No	No	Pass	Pass	Pass	Pass
11	Female	27	38	Spontaneous Vaginal Delivery	2.5	Chest Infection	No	No	No	No	No	No	35	No	No	No	No	No	Pass	Pass	Pass	Pass
12	Male	12	37	Spontaneous Vaginal Delivery	2.7	Convulsions	No	No	No	No	No	No	30	No	No	No	No	No	Pass	Pass	Pass	Pass
13	Female	6	38	Spontaneous Vaginal Delivery	3.1	Neonatal Jaundice	No	No	No	No	No	No	25	No	No	No	No	No	Pass	Pass	Pass	Pass
14	Female	10	38	Spontaneous Vaginal Delivery	2.7	Neonatal Sepsis	Yes	No	No	No	No	No	30	No	Yes	No	No	No	Pass	Pass	Pass	Pass
15	Female	2	38	Spontaneous Vaginal Delivery	3.1	Prolonged Mechanical Ventilation + Spinal Bifida	No	No	No	No	No	No	32	No	No	No	No	No	Fail	Fail	Fail	Fail
16	Male	30	38	Spontaneous Vaginal Delivery	2.8	Abdominal Distention	No	No	No	No	No	No	20	No	No	No	No	No	Pass	Pass	Pass	Pass
17	Male	2	33	Spontaneous Vaginal Delivery	2.1	Anaemia	No	No	No	Yes	Yes	No	23	No	No	No	No	No	Fail	Fail	Fail	Fail
18	Female	3	38	Caesarean Section	1.4	None	No	No	No	Yes	No	No	22	No	No	No	No	No	Pass	Pass	Pass	Pass
19	Female	2	28	Spontaneous Vaginal Delivery	1.8	Prolonged Mechanical Ventilation + Extracorporeal Oxygenation	No	No	No	Yes	Yes	No	27	No	No	No	No	No	Fail	Fail	Fail	Fail
20	Female	1	26	Spontaneous Vaginal Delivery	1.65	Neonatal Jaundice + Prolonged Mechanical Ventilation	No	No	Yes	Yes	Yes	No	25	No	No	No	No	Yes	Fail	Fail	Fail	Fail
21	Male	8	36	Spontaneous Vaginal Delivery	3	Neonatal Jaundice	No	No	No	No	No	No	25	No	No	No	No	No	Pass	Fail	Pass	Fail
22	Male	17	33	Spontaneous Vaginal Delivery	1.55	Neonatal Jaundice + Prolonged Mechanical Ventilation	Yes	No	No	Yes	Yes	No	38	No	No	No	No	No	Pass	Pass	Pass	Pass
23	Male	12	39	Caesarean Section	2.6	None	Yes	No	No	No	No	No	31	No	No	No	No	No	Pass	Pass	Pass	Pass
24	Male	8	40	Spontaneous Vaginal Delivery	3.1	Neonatal Jaundice	No	No	No	No	No	No	27	No	No	No	No	No	Pass	Pass	Pass	Pass
25	Female	19	36	Spontaneous Vaginal Delivery	2.9	Neonatal Jaundice + Prolonged Mechanical Ventilation	Yes	No	Yes	No	No	No	33	No	No	No	No	No	Fail	Fail	Fail	Fail
26	Female	21	35	Caesarean Section	3	Neonatal Sepsis	Yes	No	No	No	No	No	31	No	No	No	No	No	Pass	Pass	Pass	Pass
27	Male	20	34	Caesarean Section	1.9	Prolonged Mechanical Ventilation + Extracorporeal Oxygenation	No	No	Yes	Yes	Yes	No	29	Yes	No	Yes	No	No	Fail	Fail	Fail	Fail
28	Female	9	39	Spontaneous Vaginal Delivery	2.8	None	No	No	No	No	No	No	30	No	No	No	No	No	Pass	Pass	Pass	Pass
29	Female	16	40	Spontaneous Vaginal Delivery	2.6	Neonatal Jaundice	No	No	No	No	No	No	24	No	No	No	No	No	Pass	Pass	Pass	Pass
30	Male	22	38	Spontaneous Vaginal Delivery	2.4	Neonatal Sepsis	Yes	No	No	No	No	No	23	Yes	No	No	No	No	Pass	Pass	Pass	Pass
31	Male	26	34	Caesarean Section	1.8	Prolonged Mechanical Ventilation + Extracorporeal Oxygenation	No	No	Yes	Yes	Yes	No	32	No	Yes	Yes	No	No	Fail	Fail	Fail	Fail
32	Female	21	36	Spontaneous Vaginal Delivery	3	Neonatal Sepsis	Yes	No	No	No	No	No	23	No	No	No	No	No	Pass	Pass	Pass	Pass
33	Male	2	41	Caesarean Section	2.9	None	No	No	Yes	No	No	No	31	No	No	No	No	No	Pass	Pass	Pass	Pass
34	Male	4	36	Spontaneous Vaginal Delivery	2.2	Neonatal Jaundice	Yes	No	No	No	No	No	20	Yes	No	No	No	No	Pass	Pass	Pass	Pass
35	Male	13	33	Spontaneous Vaginal Delivery	1.9	Neonatal Jaundice + Prolonged Mechanical Ventilation	No	No	Yes	Yes	Yes	No	25	No	No	No	No	No	Fail	Fail	Fail	Fail
36	Female	9	38	Caesarean Section	2.6	None	No	No	Yes	No	No	No	33	No	No	No	Yes	No	Pass	Pass	Pass	Pass
37	Female	25	34	Caesarean Section	1.9	Prolonged Mechanical Ventilation + Extracorporeal Oxygenation	Yes	No	Yes	Yes	Yes	No	23	Yes	Yes	No	No	No	Fail	Fail	Fail	Fail
38	Male	8	40	Caesarean Section	2.9	None	Yes	No	No	No	No	No	30	No	No	No	No	No	Pass	Pass	Pass	Pass
39	Female	17	39	Spontaneous Vaginal Delivery	2.4	None	Yes	No	No	Yes	No	No	32	No	No	No	No	No	Pass	Pass	Pass	Pass
40	Male	9	37	Spontaneous Vaginal Delivery	2.8	Neonatal Jaundice	No	No	No	No	No	No	22	No	No	No	No	No	Pass	Pass	Pass	Pass
41	Male	6	38	Spontaneous Vaginal Delivery	2.1	Neonatal Sepsis	Yes	No	No	No	No	No	21	No	No	No	No	No	Pass	Pass	Pass	Pass
42	Male	7	40	Spontaneous Vaginal Delivery	2.3	None	No	No	No	No	No	No	28	No	No	No	No	No	Pass	Pass	Pass	Pass
43	Male	13	41	Caesarean Section	3.1	Neonatal Sepsis	Yes	No	No	No	No	No	26	No	No	No	No	No	Pass	Pass	Pass	Pass
44	Female	16	33	Spontaneous Vaginal Delivery	1.8	Prolonged Mechanical Ventilation + Extracorporeal Oxygenation	Yes	No	No	No	No	No	29	No	No	No	No	No	Fail	Fail	Fail	Fail
45	Male	17	35	Spontaneous Vaginal Delivery	2.2	Neonatal Jaundice + Prolonged Mechanical Ventilation	No	No	Yes	No	No	No	32	No	No	No	No	No	Pass	Pass	Pass	Pass
46	Male	21	38	Spontaneous Vaginal Delivery	2.9	Neonatal Sepsis	Yes	No	No	No	No	No	30	No	No	No	No	No	Pass	Pass	Pass	Pass
47	Female	4	40	Spontaneous Vaginal Delivery	2.6	None	No	No	No	No	No	No	28	No	No	No	No	No	Pass	Pass	Pass	Pass
48	Male	7	36	Caesarean Section	3.2	None	No	No	No	No	No	No	31	No	No	No	No	No	Pass	Pass	Pass	Pass
49	Female	18	33	Spontaneous Vaginal Delivery	1.6	Prolonged Mechanical Ventilation + Extracorporeal Oxygenation	No	No	Yes	Yes	Yes	No	36	Yes	No	No	No	No	Fail	Fail	Fail	Fail
50	Female	10	39	Spontaneous Vaginal Delivery	2.7	Neonatal Sepsis	Yes	No	No	No	No	No	31	No	No	No	No	No	Pass	Pass	Pass	Pass
51	Female	13	38	Spontaneous Vaginal Delivery	2.2	None	Yes	No	No	No	No	No	23	No	No	No	No	No	Pass	Pass	Pass	Pass
52	Male	11	37	Caesarean Section	3.2	Prolonged Mechanical Ventilation + Extracorporeal Oxygenation	No	No	Yes	No	No	No	34	Yes	No	No	No	No	Fail	Fail	Fail	Fail
53	Male	13	40	Spontaneous Vaginal Delivery	2.5	None	No	No	No	No	No	Yes	28	No	No	No	No	No	Pass	Pass	Pass	Pass
54	Male	5	39	Spontaneous Vaginal Delivery	2.3	Neonatal Jaundice	No	No	Yes	No	No	No	26	No	No	No	No	No	Pass	Pass	Pass	Pass
55	Female	22	34	Spontaneous Vaginal Delivery	1.7	Prolonged Mechanical Ventilation + Extracorporeal Oxygenation	Yes	No	No	Yes	Yes	No	24	Yes	No	No	No	No	Fail	Fail	Fail	Fail
56	Female	5	40	Spontaneous Vaginal Delivery	2.7	None	No	No	No	No	No	No	26	No	No	No	No	No	Pass	Pass	Pass	Pass
57	Male	9	41	Caesarean Section	2.4	None	Yes	No	No	No	No	No	23	No	No	No	No	No	Pass	Pass	Pass	Pass
58	Male	15	40	Spontaneous Vaginal Delivery	2.6	Prolonged Mechanical Ventilation + Spinal Bifida	No	No	No	No	No	No	36	No	No	No	No	No	Pass	Pass	Pass	Pass
59	Male	11	38	Spontaneous Vaginal Delivery	2.5	None	No	No	No	No	No	No	21	No	No	No	No	No	Pass	Pass	Pass	Pass
60	Male	4	36	Spontaneous Vaginal Delivery	2.3	None	Yes	No	No	No	No	No	29	No	Yes	No	No	No	Pass	Pass	Pass	Pass
